# Supplementary material for: Possible Mechanisms Underlying the Antispasmodic, Bronchodilator, and Antidiarrheal Activities of Polarity–Based Extracts of Cucumis sativus L. Seeds in In Silico, In Vitro, and In Vivo Studies
Source: Pharmaceuticals (Basel). 2022 May 23;15(5):641. doi: 10.3390/ph15050641 (PMC9143705; doi:10.3390/ph15050641)
Supplement: Supplementary file 1 [file pharmaceuticals-15-00641-s001.zip]

Archive with 1 entries (1 files):
- pharmaceuticals-1688604-supplementary.pdf
